# Supplementary material for: ADORA2A rs5760423 and CYP1A2 rs762551 Polymorphisms as Risk Factors for Parkinson’s Disease
Source: J Clin Med. 2021 Jan 20;10(3):381. doi: 10.3390/jcm10030381 (PMC7864159; doi:10.3390/jcm10030381)
Supplement: Supplementary file 1 [file jcm-10-00381-s001.zip]

Archive with 4 entries (3 files):
- SUPPLE/
- SUPPLE/Supplementary_File_S1_17.01.2021.pdf
- SUPPLE/Supplementary_File_S2_ADO_MA_17.01.2021.xlsx
- SUPPLE/Supplementary_File_S3_CYP_MA_17.01.2021final.xlsx
