# Supplementary material for: ADORA2A rs5760423 and CYP1A2 rs762551 Polymorphisms as Risk Factors for Parkinson’s Disease
Source: J Clin Med. 2021 Jan 20;10(3):381. doi: 10.3390/jcm10030381 (PMC7864159; doi:10.3390/jcm10030381)
Supplement: Supplementary file 1 [file jcm-10-00381-s001.zip › SUPPLE/Supplementary_File_S2_ADO_MA_17.01.2021.xlsx]

## Sheet: Sheet1
ADORA2A rs5760423
DOMINANT
RECESSIVE
HETEROZYGOSITY
